# Supplementary material for: Duchenne Muscular Dystrophy Patient iPSCs—Derived Skeletal Muscle Organoids Exhibit a Developmental Delay in Myogenic Progenitor Maturation
Source: Cells. 2025 Jul 7;14(13):1033. doi: 10.3390/cells14131033 (PMC12249143; doi:10.3390/cells14131033)
Supplement: Supplementary file 1 [file cells-14-01033-s001.zip]

Archive with 6 entries (6 files):
- cells-3621956-supplementary.pdf
- Supplementary_Table_S3_Proportions_of_SMO.csv
- Supplementary_Table_S4_DE_Myogenic_Progenitors_WT1vsDMD1_STRINGENT.csv
- Supplementary_Table_S5_Maturation_Score_MP_Comparision.csv
- Supplementary_Table_S6_Supplements_for_media.xlsx
- Supplementary_Table_S7_Abbreviations.pdf
