# Supplementary material for: Duchenne Muscular Dystrophy Patient iPSCs—Derived Skeletal Muscle Organoids Exhibit a Developmental Delay in Myogenic Progenitor Maturation
Source: Cells. 2025 Jul 7;14(13):1033. doi: 10.3390/cells14131033 (PMC12249143; doi:10.3390/cells14131033)
Supplement: Supplementary file 1 [file cells-14-01033-s001.zip › Supplementary_Table_S3_Proportions_of_SMO.csv]

Comparison	Chi_squared	df	p_value	Effect_size	Technical_Quality	Quality_Score	Confidence_Level	Dataset1_genes_per_cell	Dataset2_genes_per_cell	Weight	Weighted_Effect_Size	Interpretation
WT1 SMO vs DMD1 SMO	380.358.943.537.812	10	1,42E-61	0.361845976465502	High vs Low	3.5	Moderate	2585	433	0.7	0.253292183525851	Moderate biological effect
WT1 SMO vs DMD2 SMO	895.239.703.727.087	10	6,74E-172	0.552570485811171	High vs Low	3.5	Moderate	2585	419	0.7	0.386799340067819	Strong biological effect (moderate confidence)
WT1 SMO vs DMD3 SMO	647.652.926.307.636	10	1,07E-118	0.465098852562035	High vs Very Low	3.0	Moderate	2585	371	0.6	0.279059311537221	Moderate biological effect
WT2 SMO vs DMD1 SMO	194.802.806.329.227	10	1,96E-22	0.294047173168661	Medium vs Low	2.5	Low	618	433	0.5	0.147023586584331	Potential batch confounding
WT2 SMO vs DMD2 SMO	707.734.838.276.591	10	1,37E-131	0.557144520558157	Medium vs Low	2.5	Low	618	419	0.5	0.278572260279079	Potential batch confounding
WT2 SMO vs DMD3 SMO	558.728.387.439.836	10	1,21E-99	0.488435164677838	Medium vs Very Low	2.0	Low	618	371	0.4	0.195374065871135	Potential batch confounding
Quality_Score: Evaluation of the sequencing depth (1-5)
Weight: Normalized Quality Score (Score / 5) (e.g. WT1 vs DMD1: 0.7 (5 vs 2 ? (5+2)/2 / 5 = 0.7))
Weighted Effect Size: Cramér’s V × Weight (Reducing technical distortion)
