# Supplementary material for: Duchenne Muscular Dystrophy Patient iPSCs—Derived Skeletal Muscle Organoids Exhibit a Developmental Delay in Myogenic Progenitor Maturation
Source: Cells. 2025 Jul 7;14(13):1033. doi: 10.3390/cells14131033 (PMC12249143; doi:10.3390/cells14131033)
Supplement: Supplementary file 1 [file cells-14-01033-s001.zip › Supplementary_Table_S4_DE_Myogenic_Progenitors_WT1vsDMD1_STRINGENT.csv]

	p_val	avg_log2FC	pct.1	pct.2	p_val_adj
SNHG29	3.03789297281298e-243	-14.1436422954379	0	0.896	6.6110626874356e-239
RPS4Y1	1.77299840232999e-220	-13.9588244047695	0	0.83	3.85839912315053e-216
EEF1G	4.34920964258964e-200	-7.70885346026835	0.041	0.827	9.46475002420357e-196
SNHG6	8.19386253452215e-198	-12.749575226593	0	0.76	1.78314836476271e-193
GAS5	6.0573418359848e-190	-12.9857976674113	0	0.736	1.31819873034701e-185
RBIS	6.05737895997991e-190	-12.269418940315	0	0.736	1.31820680927083e-185
NME2	2.25081632496666e-189	-8.89733906760658	0.014	0.758	4.89822648639244e-185
XIST	4.78153223334277e-175	11.6185619975553	0.951	0	1.04055704462005e-170
MIF	4.08941021801295e-160	-4.32171810029651	0.523	0.941	8.89937451643978e-156
IGF2	1.43098218956712e-148	-9.05537449211526	0.003	0.607	3.11410344093596e-144
TOMM6	3.90976525428371e-140	-11.1858424413934	0	0.57	8.50843114637221e-136
MYLPF	1.12831561453819e-137	-3.74937098609588	0.616	0.968	2.45544044035801e-133
SEPTIN7	6.54022705820145e-136	-11.4344615282783	0	0.556	1.4232842124058e-131
SEPT7	9.15807775994372e-136	10.2467248441928	0.818	0	1.99298088211895e-131
SNHG5	1.64085382628885e-134	-11.3988862805399	0	0.551	3.57082609676979e-130
C8orf59	2.55648050527174e-130	10.0596836653481	0.797	0	5.56341287557236e-126
SEPT11	4.90070628252274e-130	10.2981944989467	0.796	0	1.0664917012026e-125
GABARAP	6.68238939529516e-123	-4.57452364196044	0.199	0.758	1.45422158020413e-118
GNAS	1.69861944254188e-120	1.987160536887	0.987	0.602	3.69653563085964e-116
IGF2.1	2.96991230309649e-118	9.98238069208249	0.75	0	6.46312315399857e-114
EIF3E	6.23050339397706e-114	1.64805631942851	0.974	0.63	1.35588214859729e-109
NOP53	6.80651756417254e-110	2.45636818247414	0.887	0.247	1.48123435231523e-105
CCNI	1.56471342595723e-104	1.5788412730013	0.982	0.61	3.40512935756813e-100
RNASEK	9.70815426268429e-101	-4.16768834711949	0.12	0.644	2.11268853064536e-96
MTRNR2L1	2.74877944141802e-100	-7.49041753939458	0.009	0.449	5.98189382041389e-96
TOMM5	3.83096736929177e-100	-4.65962633073183	0.079	0.583	8.33695118905276e-96
LDHA	7.82871650921264e-100	1.99090446081978	0.962	0.491	1.70368528673486e-95
SNHG16	1.51933597163981e-99	-10.6190082518812	0	0.422	3.30637894148256e-95
EEF2	6.72770516317591e-97	1.38428244366259	0.979	0.667	1.46408319761034e-92
CIAO2B	1.11087713968003e-95	-10.4101309855887	0	0.407	2.41749083137168e-91
IGFBP2	3.11380304394461e-94	2.09827087100085	0.943	0.588	6.77625818423225e-90
MICOS13	9.22267107912684e-94	-10.5806089548233	0	0.4	2.00703768023958e-89
SEPT2	1.00388998311023e-93	9.34449006942407	0.644	0	2.18466538124447e-89
MRPS24	5.73354939165069e-93	-6.97347270940761	0.01	0.425	1.24773501861102e-88
KCNQ1OT1	1.77896452693732e-92	1.77636332092288	0.956	0.575	3.87138260352099e-88
COL1A2	1.93850104972861e-92	1.90078966147631	0.911	0.435	4.2185659844194e-88
ATP6V0C	3.24024426448347e-91	-10.6767058651395	0	0.39	7.05141956836894e-87
CCN2	3.2402548918825e-91	-10.9516782727024	0	0.39	7.0514426957147e-87
PNISR	8.12102585650286e-89	1.86533224606402	0.892	0.353	1.76729764689215e-84
AES	9.76085569663675e-87	9.15583955796172	0.611	0	2.12415741670209e-82
COL3A1	2.57766682392227e-86	1.62026715081806	0.928	0.59	5.60951854221965e-82
MICOS10	6.44885379265826e-85	-10.6732015011215	0	0.365	1.40339956235829e-80
FAM96B	2.47931919632678e-84	9.08149763860698	0.599	0	5.39549443504634e-80
YBX1	1.71871721494662e-81	1.21501543530432	0.975	0.59	3.74027240316683e-77
SDC2	2.31111157128196e-81	2.71649975119621	0.729	0.131	5.0294410014238e-77
DDX5	3.502829982196e-78	1.5667897137028	0.91	0.452	7.62285860725493e-74
HNRNPA1	1.04605759269323e-77	1.39745663577441	0.965	0.612	2.276430533219e-73
ENO1	3.16564650462662e-76	1.55496535855975	0.929	0.536	6.88907992336844e-72
PNN	4.70471961644031e-76	2.02902230877601	0.805	0.259	1.02384108292974e-71
TMED9	3.76808877983448e-75	2.42421323248068	0.718	0.151	8.2001148026758e-71
CHD9	7.27498310776959e-74	2.46246030468171	0.725	0.173	1.58318182391282e-69
GPC3	8.12950196501359e-74	2.31379604779469	0.785	0.269	1.76914221762626e-69
C6orf48	4.51628809492081e-72	8.86810361636179	0.536	0	9.82834615216667e-68
CSDE1	5.16685219364482e-72	1.69430537353453	0.821	0.296	1.12441037438099e-67
EIF3D	8.3964869538506e-72	2.16573670386859	0.708	0.168	1.82724349089697e-67
NEAT1	1.36295197976025e-71	1.95735194204716	0.736	0.17	2.96605609835425e-67
SLC25A6	6.26018616807654e-71	1.17133396278078	0.944	0.595	1.36234171389682e-66
CANX	9.98430982241791e-71	2.03615108335201	0.749	0.21	2.17278550355459e-66
HNRNPU	2.25331535898628e-70	1.54574722949428	0.863	0.388	4.90366488422595e-66
EIF3L	8.50157056999666e-70	1.35525146226688	0.898	0.454	1.85011178744267e-65
NCL	1.533221476794e-69	1.22368337196652	0.955	0.585	3.33659657779911e-65
GOLGA4	2.61835840617071e-69	2.03992432019723	0.736	0.193	5.69807156350869e-65
HDLBP	2.03370360060019e-68	1.90485310636315	0.758	0.254	4.42574577562613e-64
TNPO1	6.20912437573004e-68	2.53196736578973	0.701	0.165	1.35122964664637e-63
PJA2	1.01463993447048e-67	1.54876173531357	0.741	0.178	2.20805942539466e-63
APP	1.70299563232849e-67	2.06436406085656	0.701	0.158	3.70605909507326e-63
TTC3	3.53813872743979e-67	1.29561551604059	0.924	0.477	7.69969749865448e-63
FUS	4.90240944854026e-67	1.74540227289366	0.809	0.286	1.06686234419133e-62
EIF4B	9.10153165290455e-67	1.34950083239916	0.835	0.336	1.98067531830509e-62
SSR2	4.25799601048168e-66	1.21221616560528	0.921	0.509	9.26625091801023e-62
UBC	1.15307481287629e-65	1.4577221077217	0.854	0.402	2.50932140778138e-61
SERPINH1	3.26926604822938e-65	2.05464459931083	0.721	0.21	7.11457677415677e-61
NLRP1	6.96971013651481e-65	4.2488402686368	0.543	0.037	1.51674831990835e-60
SRSF5	3.76422762445598e-64	1.28380623400499	0.848	0.38	8.1917121563411e-60
HNRNPC	4.37660650726134e-63	1.10499756319321	0.885	0.417	9.52437108110213e-59
UBXN1	7.23382178775543e-63	1.49205132936552	0.722	0.207	1.57422429745134e-58
GNG10	7.64615631440834e-63	-5.42216107034204	0.021	0.338	1.66395653714154e-58
COX16	1.6844988988011e-62	-4.7132170495239	0.031	0.363	3.66580650357095e-58
MAP2K2	2.71401232473746e-62	1.80581062837774	0.687	0.175	5.90623362109366e-58
MUC20-OT1	4.13861711533666e-62	8.6395051828373	0.48	0	9.00645856639563e-58
EIF4A2	6.17777460739015e-62	1.05922192497829	0.812	0.306	1.34440731006024e-57
DDX17	1.16166741458736e-61	1.80757194251754	0.725	0.217	2.52802062762501e-57
LAMB1	2.94561997641677e-61	2.06275995027984	0.72	0.235	6.41025819267818e-57
CCNG1	9.13307565833994e-61	1.86496619537698	0.73	0.24	1.98753992476794e-56
HSPA5	1.12936196296464e-60	1.67101399635251	0.875	0.486	2.45771750380365e-56
CALU	1.51083393383411e-60	1.52094165436732	0.801	0.309	3.28787680680979e-56
PHB2	3.94664955026192e-60	1.41713985965881	0.835	0.368	8.58869875127998e-56
EIF4G2	1.12590602061742e-59	1.39552368458398	0.767	0.286	2.45019668206762e-55
CHSY1	2.23578191562778e-59	1.74079013846476	0.729	0.232	4.86550860478917e-55
POLR2J3.1	3.4061729932697e-59	8.58090782436968	0.463	0	7.41251366795353e-55
P4HB	1.70042100951247e-58	1.29082698407199	0.809	0.319	3.70045620090103e-54
PDGFA	5.44877213513357e-58	2.13692830656171	0.723	0.262	1.18576179204777e-53
MYL1	5.63635531609233e-58	-2.96421469962506	0.307	0.689	1.22658364388801e-53
HNRNPR	1.14506331457535e-57	1.71498404321059	0.752	0.259	2.49188678517888e-53
S100A4	4.58007143831589e-57	1.91456497553627	0.758	0.289	9.96715146406305e-53
S100A6	5.81862232578116e-57	1.50533665701416	0.865	0.42	1.2662485905365e-52
TUBB	7.35878157423467e-57	1.26715991213348	0.876	0.385	1.60141804618495e-52
EIF3H	1.79578911721865e-56	0.99348332205599	0.93	0.541	3.90799627689122e-52
COL15A1	1.83641349209148e-56	3.52515842812489	0.528	0.057	3.99640304148949e-52
NKTR	2.45173459202821e-56	1.68860956420754	0.65	0.148	5.3354648191718e-52
LAPTM4A	3.15413725769403e-56	1.10569802545026	0.909	0.521	6.86403350019374e-52
ATP5F1A	3.88302475822306e-56	1.25332690870072	0.819	0.358	8.45023847884503e-52
EIF3A	5.56416321924795e-56	1.48488286786564	0.773	0.309	1.21087319977274e-51
IMPDH2	7.83937872976392e-56	1.39054925878899	0.801	0.311	1.70600559917122e-51
TOMM20	1.04693532331233e-55	1.07622566965032	0.892	0.479	2.2783406505923e-51
NDUFA4L2	1.80456210550844e-55	1.32091298906084	0.893	0.494	3.92708805400747e-51
LMAN1	4.66530508085319e-55	1.66718712168689	0.719	0.264	1.01526369169527e-50
QKI	5.16401524607543e-55	1.74867365353166	0.706	0.217	1.12379299785094e-50
PRRC2C	9.08936258636306e-55	1.20321387775337	0.811	0.319	1.97802708604433e-50
SRRM2	1.36726573315309e-54	0.978843572896547	0.942	0.565	2.97544368848775e-50
PDIA6	1.44494518021316e-54	1.23552314345806	0.852	0.405	3.14448970117989e-50
ARF1	2.00289540386323e-54	1.40979759823454	0.762	0.279	4.35870097788716e-50
BPTF	2.31773708943003e-54	1.81073949001286	0.68	0.205	5.04385945401764e-50
KRTCAP2	3.83587385836043e-53	-3.85665365368504	0.091	0.43	8.34762869056397e-49
COL4A1	5.18201294869392e-53	2.23185961034781	0.621	0.158	1.12770965789477e-48
CD44	8.19964224418458e-53	1.92872227630291	0.597	0.126	1.78440614517945e-48
CDKN1C	8.62129642999918e-53	1.26307093766713	0.927	0.583	1.87616652909642e-48
UBE2V1	1.28015619679836e-52	-4.07454267251329	0.041	0.343	2.78587591547259e-48
ITM2A	1.81944813267187e-52	1.76646056516243	0.807	0.442	3.95948302632053e-48
FSCN1	4.61320200073004e-52	1.99229873498194	0.617	0.143	1.00392501939887e-47
RPL7L1	5.50522575244709e-51	1.94834891230743	0.636	0.165	1.19804722824753e-46
COL19A1	5.90511491056028e-51	1.39986878768967	0.574	0.109	1.28507110683613e-46
CYR61	7.55441253364263e-51	9.20254997993304	0.412	0	1.64399125557131e-46
PGK1	8.60631513031105e-51	0.923780534865647	0.883	0.501	1.87290629865829e-46
SLC25A3	1.37202046243767e-50	0.764926291762264	0.977	0.723	2.98579093035687e-46
ENAH	1.3915862424531e-50	1.38034146570643	0.693	0.227	3.02836998082644e-46
TMPO	2.75071569606395e-50	2.11512319645122	0.658	0.21	5.98610749777436e-46
ATRX	3.07542767061933e-50	1.8904848110838	0.675	0.227	6.69274569680179e-46
SF3B1	3.08514664112632e-50	2.2188495223855	0.551	0.101	6.7138961204191e-46
KHDRBS1	3.69487872705681e-50	1.42283505381464	0.756	0.296	8.04079508582103e-46
MAP4K4	3.74857651889764e-50	1.77813132947027	0.641	0.195	8.15765222042504e-46
P3H2	4.2016682520436e-50	2.05096844424338	0.592	0.138	9.14367045009728e-46
HNRNPA3	4.39462136723222e-50	1.4014698726888	0.755	0.314	9.56357501937075e-46
MINOS1	5.17813474560623e-50	8.22212627794457	0.406	0	1.12686568333883e-45
MORF4L2	5.83954908691827e-50	2.02534008980466	0.6	0.146	1.27080267229515e-45
LFNG	8.48383732643051e-50	4.07183033922133	0.461	0.04	1.84625267897781e-45
SMARCC1	9.83845599055324e-50	2.0549017130678	0.593	0.133	2.1410447926642e-45
ANKRD11	1.36743317687834e-49	1.7524690304285	0.62	0.165	2.97580807952264e-45
GOLGB1	1.67358873151156e-49	2.09260975329866	0.602	0.146	3.64206379751546e-45
GNAI2	1.74382319788206e-49	1.34289336401763	0.695	0.212	3.79490804323095e-45
CAMLG	1.75769159911492e-49	1.33506325248323	0.752	0.309	3.82508845799389e-45
GABPB1-AS1	2.23667830009641e-49	1.41054705655321	0.701	0.262	4.8674593166698e-45
GDI2	2.59399444470942e-49	1.27970980992788	0.762	0.314	5.64505071057664e-45
PKM	3.03433504780334e-49	1.14564467723429	0.789	0.331	6.60331993102962e-45
PNRC1	3.22891222255253e-49	1.52026351980473	0.722	0.277	7.02675877871881e-45
ATF4	4.45499821730721e-49	1.71462212847793	0.688	0.227	9.69496712050395e-45
C19orf70	1.09398054266363e-48	8.22047386122045	0.398	0	2.38072045694459e-44
H1F0	1.19054316776284e-48	1.94589483840618	0.614	0.16	2.5908600416855e-44
SPARC	2.29095731613338e-48	1.01148620207577	0.844	0.43	4.98558131136946e-44
CDK6	4.91710911642952e-48	2.31412728023973	0.576	0.143	1.07006128591739e-43
FGFR1	9.03439178576337e-48	1.1948618331402	0.623	0.165	1.96606434041783e-43
ABCE1	1.72132626416801e-47	2.04785305956141	0.557	0.123	3.74595021608242e-43
LMNA	3.63553383464462e-47	1.28559724594387	0.785	0.343	7.91164873095361e-43
SRSF4	4.12850667958502e-47	1.39873401195855	0.673	0.232	8.98445623611291e-43
PHLDA3	4.42746271932756e-47	2.7072220170846	0.478	0.064	9.63504436980063e-43
MARCKSL1	4.48273154488884e-47	1.09488166503702	0.875	0.481	9.75532038798709e-43
PGAM1	4.69764864577775e-47	1.18296544810339	0.746	0.294	1.02230229829415e-42
DDX3X	9.79412800525341e-47	1.63416549099095	0.629	0.185	2.13139813650325e-42
TMED2	1.30546995594888e-46	1.37179396491958	0.659	0.21	2.84096371813595e-42
NCBP2-AS2	1.44180654238999e-46	8.07237480737258	0.384	0	3.1376593975491e-42
LITAF	3.06805366687897e-46	1.97804585560509	0.532	0.099	6.67669838986202e-42
NONO	3.98206777705387e-46	1.29067127104915	0.703	0.252	8.66577589642462e-42
FKBP2	5.39942874712021e-46	2.50118224505822	0.508	0.081	1.1750236839483e-41
SETD5	6.54608730379994e-46	1.68038482715925	0.593	0.148	1.42455951905294e-41
SF3B2	7.97828736659427e-46	1.57018696595419	0.66	0.215	1.73623489671824e-41
AKAP12	1.34452826121941e-45	2.83856923162679	0.524	0.111	2.92596240206568e-41
VCAN	1.41186344092691e-45	1.61447373516049	0.671	0.257	3.07249722014513e-41
HNRNPH3	3.08069954294118e-45	1.19639464994575	0.699	0.264	6.70421834534861e-41
ESD	4.14613045495157e-45	1.01434071985906	0.744	0.299	9.02280909606562e-41
GPI	4.968529840585e-45	1.28983412260927	0.733	0.289	1.08125146390811e-40
BRD4	5.51816447112771e-45	1.84328326814768	0.628	0.198	1.20086295220681e-40
SARAF	6.09312206117659e-45	1.32465278808383	0.756	0.328	1.32598522295325e-40
CXXC5	7.18035725778347e-45	2.10087780468526	0.496	0.086	1.56258934643884e-40
TXNIP	1.43862284101776e-44	1.72322853878811	0.611	0.18	3.13073102662285e-40
SLC16A3	1.66216988651441e-44	3.97490691569222	0.417	0.027	3.61721410703265e-40
EPB41L2	1.67604946782289e-44	2.08531363070094	0.555	0.138	3.64741885187617e-40
TCF4	2.61431037520769e-44	1.13632841570374	0.78	0.36	5.68926223852697e-40
FAT1	3.13669252087589e-44	2.2907542232816	0.48	0.069	6.82607026393011e-40
CHODL	3.4969346201622e-44	2.54941109550466	0.486	0.079	7.61002912039699e-40
RBM3	4.54716430271373e-44	1.31960319283739	0.698	0.262	9.89553895556561e-40
ZNF207	5.08503731308497e-44	1.47474139174468	0.646	0.23	1.10660582007355e-39
APOPT1	5.1642023665152e-44	8.0101877498784	0.367	0	1.12383371900104e-39
TSPO	6.42800156163256e-44	1.4564726545415	0.695	0.257	1.39886169984248e-39
FBL	7.40346741086949e-44	1.47178919177053	0.676	0.237	1.61114257795342e-39
IGBP1	7.79383214029896e-44	1.67162041691267	0.584	0.156	1.69609375037186e-39
SEPT10	1.06674906262663e-43	8.01261230270246	0.364	0	2.32145931008808e-39
BOD1L1	1.0920931655676e-43	1.63165170925366	0.583	0.16	2.37661314690822e-39
TMF1	2.3862958949141e-43	2.07337176888902	0.546	0.131	5.19305712651207e-39
PGF	2.40700865967403e-43	2.75331948274918	0.454	0.054	5.23813224518262e-39
ARCN1	2.73017799530813e-43	2.74936504533678	0.478	0.081	5.94141335338956e-39
SF1	3.44546715770672e-43	1.23472854135269	0.658	0.215	7.49802562860136e-39
PAPOLA	4.47429066676226e-43	1.56424196196082	0.615	0.207	9.73695134900804e-39
COL4A2	8.89440318558936e-43	1.4220034479026	0.722	0.314	1.93560002124796e-38
GSN	1.02559935593157e-42	1.8035000917453	0.596	0.178	2.23190931837829e-38
SEPT9	1.90144337608098e-42	7.96207723251744	0.356	0	4.13792107502743e-38
CDH15	2.04114993516245e-42	2.27428802069604	0.516	0.111	4.44195048890053e-38
NDUFA3	2.45135765358044e-42	-2.87440390563524	0.197	0.511	5.33464452572175e-38
LAMA2	3.264850928934e-42	2.9288847901248	0.431	0.049	7.10496859154617e-38
MFF	3.36509152987367e-42	1.72733376762349	0.581	0.163	7.32311218731108e-38
SH3BGRL3	3.37593722264879e-42	1.00415460781848	0.917	0.553	7.34671458392829e-38
STT3B	3.61705420432686e-42	3.21937631932371	0.446	0.064	7.8714333594561e-38
FNBP4	4.45313396758029e-42	1.91929016001239	0.522	0.114	9.69091014024823e-38
KIF5B	7.03365050199407e-42	1.07786947938075	0.766	0.351	1.53066302224395e-37
APEX1	7.64366259746296e-42	1.09958544538276	0.737	0.326	1.66341385445989e-37
HNRNPA0	1.21955242059684e-41	1.05360969102356	0.715	0.294	2.65398997770284e-37
PAX7	1.70360236313208e-41	1.91666423890238	0.556	0.148	3.70737946264802e-37
GTF2I	1.918032426133e-41	1.3816084675164	0.612	0.188	4.17402216575064e-37
RNPS1	1.95633711312833e-41	1.06102974069932	0.661	0.23	4.25738082558988e-37
MAGED2	2.00634266431167e-41	1.38086128427467	0.618	0.195	4.36620290607506e-37
MARCH7	2.28558081826084e-41	3.51063751776438	0.418	0.044	4.97388097669925e-37
SEMA3A	3.21072300963169e-41	2.490020874145	0.514	0.126	6.98717541356048e-37
TROVE2	4.66680359959806e-41	7.94902857328469	0.346	0	1.01558979934453e-36
TRIR	6.31454954131832e-41	1.01480836931417	0.819	0.415	1.37417227118169e-36
CCND1	7.9064798748062e-41	2.33660529140933	0.501	0.114	1.72060815035533e-36
TET1	1.95313630757223e-40	1.4384491278126	0.624	0.205	4.25041523253869e-36
C1QTNF3	2.14087471513019e-40	2.18885356958489	0.622	0.252	4.65897155506633e-36
CD164	2.22618050348716e-40	1.15266687402325	0.658	0.227	4.84461401168876e-36
SRGAP1	2.25293518666025e-40	1.67293608624583	0.574	0.158	4.90283755321004e-36
DCN	2.30514851438446e-40	1.5088397600413	0.691	0.294	5.01646419700346e-36
XBP1	3.19131676799184e-40	1.15381382699879	0.662	0.24	6.94494355050385e-36
NSD3	1.18217187630891e-39	1.51218752090251	0.576	0.173	2.57264243722345e-35
EIF3B	1.41884903380769e-39	1.78994381550667	0.555	0.146	3.0876992673723e-35
ZNF292	1.60340504113279e-39	1.61402074323091	0.587	0.19	3.48933005051317e-35
CTDNEP1	2.15549473161159e-39	1.78615444542317	0.535	0.126	4.69078763493314e-35
CD9	2.77548728634167e-39	1.09235622602588	0.782	0.402	6.04001543253675e-35
BSG	3.04973150866618e-39	1.79715212112067	0.579	0.173	6.63682570915934e-35
EPB41L4A-AS1	3.36898333498981e-39	1.03246040272771	0.643	0.217	7.33158153360481e-35
LRPAP1	4.65937365361283e-39	1.49001227714674	0.562	0.158	1.01397289449922e-34
ARMCX3	6.47647858304117e-39	1.47730747712669	0.532	0.131	1.40941126924142e-34
MIA3	7.76671392242039e-39	2.62558101036588	0.459	0.086	1.69019228379713e-34
PDIA3	8.30017247581728e-39	1.21426910146894	0.73	0.343	1.80628353418736e-34
KMT2A	1.09788261876017e-38	1.3181518964616	0.508	0.119	2.38921215494588e-34
SRSF7	1.49337245677917e-38	1.11736130147913	0.712	0.319	3.24987714044283e-34
UBE2D3	1.49645299396507e-38	0.877951905666244	0.737	0.336	3.25658100546677e-34
G3BP2	2.04909386901426e-38	1.2638473180973	0.636	0.222	4.45923807774883e-34
IGF2BP2	2.4165851940859e-38	1.46550411354286	0.512	0.123	5.25897269936974e-34
GAS1	2.54563470515397e-38	1.74698094967554	0.539	0.148	5.53981024535607e-34
HSP90B1	2.8648554898767e-38	0.901040013292431	0.928	0.605	6.23449851706968e-34
PHF3	2.89425743010658e-38	2.18817050588097	0.439	0.069	6.29848301939793e-34
PPP1R14B	6.53076122837398e-38	0.812155872430761	0.874	0.509	1.42122425851874e-33
BNIP3L	7.24453418687676e-38	0.98824159271126	0.623	0.22	1.57655552974812e-33
ZKSCAN1	7.87952612881886e-38	2.20098226998921	0.464	0.086	1.71474247615356e-33
JUND	1.01123769903277e-37	0.794486871824859	0.955	0.659	2.20065548063511e-33
COL6A1	1.08234417366805e-37	0.973770814911587	0.766	0.37	2.35539739073642e-33
KPNB1	1.32454324082438e-37	1.64711902530823	0.591	0.207	2.88247100068203e-33
COPB1	1.42917107018539e-37	1.79804069187581	0.523	0.136	3.11016208293746e-33
PHACTR2	1.51375700973205e-37	1.72022789127894	0.566	0.18	3.29423800457889e-33
MTDH	1.99622766439242e-37	1.09519446698576	0.711	0.309	4.34419064325078e-33
CCNG2	3.05202255141429e-37	1.50508890527491	0.476	0.096	6.64181147638778e-33
CFH	3.32347768841834e-37	2.73715154132757	0.414	0.062	7.23255214553599e-33
TKT	3.39862712535202e-37	1.48863390506128	0.548	0.158	7.39609235019107e-33
MSC	4.20565902631024e-37	1.9065001430139	0.487	0.111	9.15235517305635e-33
LAMC1	4.366499344269e-37	2.42865364841887	0.423	0.072	9.50237587299821e-33
UBE3A	4.80514322150485e-37	1.17308398574954	0.529	0.136	1.04569526786389e-32
ZMAT3	5.12019330572209e-37	1.81096102053107	0.437	0.072	1.11425646719124e-32
PTMS	7.97174983175681e-37	0.824256104961272	0.897	0.531	1.73481219838692e-32
RAD21	8.11919934611139e-37	1.64645344378445	0.446	0.081	1.76690016170076e-32
TNFRSF12A	8.27582576317535e-37	1.56911509256066	0.652	0.289	1.80098520258222e-32
ARMCX1	8.42084967516291e-37	2.43557022815068	0.404	0.049	1.83254530630895e-32
MAP4	8.43369929293798e-37	1.54822460104819	0.516	0.136	1.83534164012916e-32
TUFM	8.46630144016171e-37	1.22656860929228	0.603	0.205	1.84243651940799e-32
PDS5B	1.13154927726737e-36	2.59706341243019	0.427	0.069	2.46247753718925e-32
YY1	1.39173173885703e-36	1.19444875923056	0.637	0.242	3.02868661010068e-32
CSNK2A2	1.42746250827193e-36	2.80131690326071	0.386	0.042	3.10644391050138e-32
N4BP2L2	1.45466069855817e-36	0.987123852724943	0.643	0.24	3.16563261220229e-32
ANXA5	1.59300754147773e-36	0.821269849384181	0.861	0.494	3.46670301176384e-32
UBA2	2.11914609209005e-36	1.35199934006697	0.643	0.259	4.61168572560637e-32
SMCHD1	2.18389193815423e-36	2.31753883745829	0.464	0.099	4.75258563581124e-32
EIF5	2.63728748128527e-36	0.826580927305531	0.844	0.484	5.73926501677301e-32
WWTR1	3.32417526466423e-36	1.41823844641889	0.541	0.165	7.2340702109623e-32
SPAG9	3.79190285522568e-36	2.34545507545266	0.453	0.094	8.25193899354211e-32
CLCN5	3.83992884826368e-36	1.79611193796854	0.554	0.175	8.35645315959143e-32
SAMD1	6.78730745053604e-36	2.36911403082219	0.418	0.069	1.47705384738565e-31
FAM208B	8.00106896730035e-36	7.76000444847697	0.309	0	1.7411926286639e-31
SEC31A	8.55539677416792e-36	1.28705943119799	0.568	0.183	1.86182544599442e-31
ZFP36L2	9.05453491614469e-36	1.23762231930114	0.71	0.348	1.97044788845141e-31
ARFGAP3	9.81602401221285e-36	1.94579570536847	0.468	0.104	2.13616314553776e-31
PXDN	1.01900645506769e-35	2.25242737995369	0.495	0.133	2.21756184751831e-31
EIF2A	1.11449152055887e-35	1.04016521283856	0.584	0.18	2.42535644704021e-31
TAF7	1.18664894747049e-35	1.09150415645042	0.606	0.21	2.58238543948528e-31
CCL2	1.25629736496092e-35	3.39663246595062	0.405	0.062	2.73395432562796e-31
HSPA13	1.44334000024551e-35	2.91676259457304	0.391	0.052	3.14099650853428e-31
MYDGF	1.64214520420075e-35	1.09827216998349	0.603	0.215	3.57363639338167e-31
ILF2	1.7752199963193e-35	1.16978687328334	0.699	0.314	3.86323375599005e-31
UQCRC2	1.84884817967491e-35	0.822861130160579	0.62	0.215	4.02346340860854e-31
XRCC6	1.85414466517736e-35	1.52723801731671	0.537	0.151	4.03498962035897e-31
CEP170	1.98800560567586e-35	2.52819317983133	0.375	0.04	4.32629779907182e-31
OXA1L	2.04181319158933e-35	2.48691774219772	0.429	0.074	4.44339386753671e-31
MDFIC	2.217404349206e-35	2.34834833183412	0.471	0.114	4.8255153447421e-31
PSMD8	2.30817139475606e-35	0.890406534630921	0.728	0.341	5.02304258926813e-31
OLA1	2.66539377009e-35	0.9104322036603	0.81	0.435	5.80042992246986e-31
RAD23A	2.7490424117255e-35	1.2450934232676	0.577	0.188	5.98246609639703e-31
BTG2	5.86130331149591e-35	1.25317531922984	0.66	0.269	1.27553682664774e-30
ZNF791	6.30395002394773e-35	1.8186840496419	0.458	0.099	1.3718656042115e-30
CNN3	7.6210166733419e-35	1.00399319312119	0.734	0.36	1.65848564845267e-30
GPBP1	7.74967485821749e-35	1.17940872710174	0.603	0.212	1.68648424264529e-30
IGFBP5	9.43991749650362e-35	1.8625256323215	0.65	0.289	2.05431484558912e-30
NORAD	1.20954272147556e-34	1.97729473736378	0.484	0.114	2.63220687047512e-30
PUM1	1.35476604154063e-34	1.96285477854107	0.456	0.104	2.94824185960072e-30
SEMA3D	1.68903735888413e-34	4.23636720835718	0.337	0.022	3.67568310040364e-30
GNL3	1.81593465008328e-34	1.404444167864	0.491	0.123	3.95183698551123e-30
CREBZF	1.91556944352452e-34	2.97801760399677	0.379	0.047	4.16866222299806e-30
ANP32B	2.01021880771436e-34	0.847339090443834	0.837	0.467	4.37463816934798e-30
ZFP36L1	2.66899489946473e-34	0.917056961552406	0.901	0.551	5.80826670021514e-30
MLEC	2.8449055311107e-34	1.64936123086269	0.558	0.188	6.19108341680311e-30
HNRNPA2B1	3.51583739130487e-34	1.02221043816892	0.81	0.425	7.65116533095765e-30
CSNK1A1	4.16411814781509e-34	0.839558796943676	0.673	0.296	9.0619539132752e-30
XRCC5	4.22458361569492e-34	0.95417499844746	0.71	0.321	9.19353886447529e-30
MLF2	4.27742788713783e-34	1.20032351738419	0.646	0.272	9.30853856798934e-30
CDK8	5.01176735219545e-34	2.38030615583324	0.454	0.111	1.09066081118477e-29
HNRNPK	7.28030617679651e-34	0.791640720395443	0.846	0.469	1.58434023019446e-29
EMC6	7.55342955286653e-34	0.986512571469977	0.576	0.193	1.64377733929482e-29
THRAP3	9.1532638035497e-34	1.02968682165404	0.647	0.274	1.99193326892849e-29
NCOR2	9.51027302188391e-34	2.15245297215492	0.429	0.081	2.06962561502238e-29
COL5A2	9.64379140233021e-34	1.7422604166324	0.436	0.091	2.0986818849751e-29
IKBIP	1.15558579222326e-33	1.38724574342128	0.607	0.227	2.51478580103626e-29
ATXN7L3B	1.38731454888158e-33	1.77734956908774	0.477	0.111	3.01907392127609e-29
P4HA2	1.69576282946529e-33	1.28269748636754	0.547	0.18	3.69031906948236e-29
KDM1A	1.73985357711164e-33	1.94599887410171	0.476	0.121	3.78626935451036e-29
CEP57	1.89373438189172e-33	2.07343236160771	0.472	0.119	4.12114476187277e-29
SEC63	2.35276343904624e-33	1.45066120796221	0.568	0.195	5.12008379605242e-29
TPM4	2.50265125162145e-33	0.932850330148922	0.77	0.39	5.4462696537786e-29
YTHDF2	3.33483829047034e-33	0.978324069710168	0.624	0.232	7.25727508772156e-29
EIF4H	3.81658812307346e-33	1.71760910442836	0.468	0.114	8.30565907343247e-29
PDCD7	4.09697815472495e-33	2.55371521223127	0.369	0.049	8.91584386031244e-29
TMED10	4.45555780601775e-33	0.959429961139983	0.589	0.2	9.69618489745582e-29
TUT4	4.89875189433552e-33	1.24022574864014	0.546	0.175	1.0660663872453e-28
PAFAH1B1	7.1426180337486e-33	1.229893186769	0.537	0.165	1.55437653650437e-28
PRKG1	7.28711990797764e-33	2.85193775356514	0.402	0.074	1.58582303437409e-28
MANF	8.63142291149689e-33	1.75031747495238	0.458	0.109	1.87837025399995e-28
ZC3H13	8.98432696924017e-33	1.39151845450402	0.521	0.16	1.95516923504605e-28
ASH1L	1.15811875818769e-32	1.47653205466134	0.468	0.119	2.52029804156805e-28
SFPQ	1.5057477216399e-32	0.878514598298212	0.76	0.373	3.27680819183275e-28
SPART	1.55946222590533e-32	1.43186366606741	0.555	0.183	3.39370169601519e-28
METRNL	1.70443810975242e-32	2.28396776033251	0.371	0.049	3.70919821444321e-28
SCARB2	1.76650567928595e-32	1.86480734056732	0.433	0.099	3.84426965926208e-28
SBNO1	1.94948907867803e-32	2.19386616824348	0.456	0.116	4.24247813301913e-28
ZNF562	2.39960327005367e-32	3.47253458161186	0.353	0.042	5.2220166362908e-28
NCOA1	3.05489862338032e-32	1.7781238587613	0.442	0.101	6.64807038420025e-28
HNRNPD	4.15134301206777e-32	1.03542725132108	0.626	0.252	9.03415266286189e-28
HNRNPF	4.70145383672584e-32	1.08090534793226	0.6	0.215	1.02313038394828e-27
EIF3G	4.99914714871954e-32	0.872558828449515	0.666	0.281	1.08791440250435e-27
EDN3	5.30445056177626e-32	2.82416677978857	0.34	0.035	1.15435453125375e-27
QPRT	5.59296390643829e-32	1.42768493958718	0.535	0.17	1.2171408053191e-27
HERPUD1	6.01971486713306e-32	0.960125386324695	0.728	0.36	1.3100103493855e-27
ILF3	6.05834029193303e-32	0.787492489778437	0.606	0.242	1.31841601433047e-27
UBE2R2	7.03965874838995e-32	1.23437808296687	0.565	0.2	1.53197053682462e-27
CCT6A	7.20953479343716e-32	0.800825522741159	0.763	0.383	1.56893896174779e-27
OGA	9.642534767865e-32	3.08901201481108	0.335	0.032	2.09840841618278e-27
KMT2E	1.00039778451661e-31	0.999777226796932	0.558	0.195	2.17706565866505e-27
GLG1	1.01997037125363e-31	1.59542192257758	0.443	0.106	2.21965952192215e-27
RB1CC1	1.25517015237116e-31	1.50140474863436	0.445	0.101	2.73150128559012e-27
UTRN	1.26293275707805e-31	2.21957352008255	0.363	0.052	2.74839426595325e-27
BRD1	1.30369358991079e-31	2.89513617163427	0.343	0.037	2.83709799036385e-27
TMEM47	1.32528257196628e-31	2.2524018138082	0.392	0.069	2.88407993311303e-27
RBM26	1.62214264764112e-31	2.0840159974863	0.428	0.096	3.53010682979661e-27
INSIG2	1.62888468499195e-31	3.10097862030462	0.352	0.042	3.54477885147949e-27
HM13	2.76787333658811e-31	1.8053217446605	0.448	0.109	6.02344595508304e-27
SMC5	2.78286930601034e-31	2.37518646353688	0.399	0.074	6.05608018373969e-27
TCF7L1	2.92852193521279e-31	1.50962980370781	0.489	0.138	6.37304943541007e-27
NIPBL	3.7674655158243e-31	1.54010978718947	0.434	0.109	8.19875845553685e-27
SNAI2	3.974320942343e-31	2.72125569951796	0.39	0.074	8.64891723472683e-27
YWHAZ	3.99501049103272e-31	0.803236319630323	0.706	0.356	8.69394183058541e-27
VEGFB	4.04448355772353e-31	0.945205841035009	0.573	0.207	8.80160511831794e-27
LRRC59	4.47654386753507e-31	1.7936073679088	0.478	0.141	9.74185476452981e-27
SMC3	5.19391157047049e-31	2.4631543696269	0.393	0.072	1.13029903596579e-26
TBL1XR1	5.62800602640332e-31	1.25423963203652	0.441	0.101	1.22476667146589e-26
COPS2	5.64003659158254e-31	1.4653088214836	0.546	0.175	1.22738476306019e-26
TNIP1	5.87907685209208e-31	2.60829094986668	0.352	0.047	1.27940470455228e-26
PPP1CC	6.88283700820914e-31	1.61164860573867	0.483	0.143	1.49784298972647e-26
TAGLN2	7.79191675604595e-31	0.962517106484331	0.702	0.328	1.69567692445072e-26
SYTL2	8.08627295780188e-31	2.45982163645701	0.37	0.059	1.75973472107684e-26
SRSF11	8.34805771524279e-31	0.948389899391203	0.677	0.296	1.81670431999114e-26
ATG101	9.18184079783981e-31	1.15267427913345	0.519	0.173	1.9981521944259e-26
DNM3OS	1.20377483931168e-30	1.53654706877966	0.48	0.141	2.61965480531007e-26
NARF	1.25100877114482e-30	1.13609915600811	0.576	0.21	2.72244528776535e-26
GTPBP4	1.28839915307978e-30	1.52992007621919	0.475	0.131	2.80381423693222e-26
SND1	1.40926117357003e-30	1.87159161901407	0.435	0.101	3.0668341659231e-26
TRAM1	1.79343885294587e-30	1.28295170281519	0.478	0.143	3.9028816317808e-26
CCT2	1.97441235450708e-30	0.758500249249411	0.762	0.398	4.29671616587831e-26
USP22	2.15034901297665e-30	1.50117072015158	0.454	0.121	4.67958952203978e-26
RBM25	2.343992492925e-30	0.864546712500794	0.635	0.259	5.10099646310338e-26
TRIM28	2.64622793225385e-30	1.01729086718722	0.559	0.19	5.75872122617083e-26
FAM89B	2.68829384984372e-30	2.24196643745212	0.389	0.074	5.8502650760299e-26
CHD1	3.02103032959838e-30	2.02612228114509	0.439	0.111	6.574366203272e-26
LAMA4	3.02986967358835e-30	1.37890377755496	0.569	0.212	6.59360238366297e-26
DYNC1H1	3.1358127051281e-30	1.05578690752953	0.448	0.111	6.82415560889977e-26
NDUFB1	3.14748422283919e-30	-2.82061778524637	0.239	0.494	6.84955516574265e-26
MPST	3.60308412129605e-30	1.24819182658984	0.513	0.156	7.84103166476447e-26
UBE2I	4.17718672704306e-30	0.786732037230886	0.766	0.415	9.09039375539111e-26
NUMA1	4.24963312592795e-30	1.79571610500881	0.402	0.081	9.24805160864441e-26
LTA4H	4.28701749905457e-30	1.55218168585286	0.459	0.126	9.32940748144257e-26
TRIP6	4.53921025902386e-30	1.39305315197204	0.392	0.072	9.87822936568772e-26
BCLAF1	4.79516825664746e-30	1.12364777263788	0.541	0.178	1.04352451601162e-25
VEGFA	4.9479613310298e-30	1.22374805844444	0.541	0.195	1.0767753448587e-25
TFG	4.98451437297101e-30	1.36962911117322	0.589	0.237	1.08473001784595e-25
DAZAP1	5.00575304693808e-30	1.95988304040578	0.402	0.081	1.08935197807466e-25
SNRPN	5.19893704766939e-30	1.14637423086272	0.518	0.156	1.13139268031381e-25
RRBP1	5.67943722052178e-30	0.838988533913586	0.788	0.447	1.23595912792995e-25
PHF23	9.69439918702644e-30	2.72701035882715	0.312	0.027	2.10969515108069e-25
SNRNP200	9.86890134754235e-30	1.68253072940223	0.478	0.146	2.14767031125217e-25
MPHOSPH10	1.19650703444673e-29	1.76628036095307	0.463	0.133	2.60383860836296e-25
PGM1	1.53539769987412e-29	1.50706984723888	0.434	0.106	3.34133247446607e-25
HES6	1.6236911109039e-29	2.82504549500503	0.34	0.049	3.53347659554907e-25
NPTX2	1.74097301962658e-29	1.96865669008427	0.332	0.037	3.78870548531136e-25
KDM5B	1.96359895637486e-29	1.15463229351585	0.493	0.153	4.27318404886297e-25
SSR3	2.15789887347941e-29	0.804652832548403	0.811	0.496	4.69601952846589e-25
BRD2	2.43319910489225e-29	1.53836702900962	0.48	0.153	5.29512789206652e-25
GHITM	3.10090899599593e-29	1.35421080096234	0.519	0.18	6.74819815708635e-25
SRP54	4.59021998579602e-29	1.80059246006697	0.422	0.104	9.9892367330893e-25
DNAJA2	5.61822862108425e-29	1.45269007826723	0.55	0.212	1.22263891252035e-24
BDP1	5.67667737779144e-29	1.9899631167071	0.418	0.104	1.23535853095497e-24
FBN1	5.78361866353929e-29	2.07422591518772	0.441	0.128	1.25863109355942e-24
NR2F2	6.2790643918698e-29	2.26286443909973	0.386	0.081	1.3664499929587e-24
ENC1	6.32088844212338e-29	2.05381873842541	0.407	0.099	1.37555174277489e-24
SEC61A1	6.41677170325541e-29	1.65799825849917	0.367	0.062	1.39641785806244e-24
OSBPL8	6.49644438728346e-29	2.56646120474348	0.341	0.049	1.41375622756063e-24
AP2M1	8.03733270686531e-29	1.29778594970393	0.46	0.128	1.74908434366803e-24
TRAF4	8.54536416023685e-29	1.43003792309164	0.466	0.136	1.85964214855074e-24
GPATCH2L	8.72305977888761e-29	0.965073687364524	0.422	0.106	1.89831226908152e-24
HDGF	9.2007167887177e-29	1.65854848217396	0.51	0.178	2.00225998756075e-24
COL6A3	9.47614327610309e-29	0.970673101806421	0.647	0.299	2.06219829974555e-24
ANKRD50	9.67207599094804e-29	2.34107557445446	0.409	0.099	2.10483717715011e-24
NOTCH3	9.73790838219994e-29	1.06631967550514	0.623	0.267	2.11916362213435e-24
MLLT11	9.95296949223048e-29	1.66579131531017	0.347	0.052	2.1659652208992e-24
KDM5A	1.19545064894792e-28	1.60469351848173	0.38	0.074	2.60153970224047e-24
FKBP8	1.3580335384997e-28	0.983865096086974	0.494	0.151	2.95535258648304e-24
TRIAP1	1.36214427232553e-28	1.86462337312967	0.441	0.119	2.96429836543483e-24
USP7	1.64450268069926e-28	2.3785845124043	0.326	0.04	3.57876673373774e-24
RCOR1	1.67135907293188e-28	1.8550210741135	0.318	0.035	3.63721161451435e-24
ADRA2C	1.6829868590782e-28	3.34507091394094	0.3	0.025	3.66251600272597e-24
PCM1	1.96237036646401e-28	1.14310222434421	0.552	0.202	4.27051039149897e-24
SRPRA	2.88257766074925e-28	2.36639166880579	0.373	0.072	6.27306550532252e-24
CRK	3.48552867339207e-28	1.72391028989231	0.436	0.126	7.58520749903582e-24
GNB2	3.66515586715476e-28	1.21711420421418	0.454	0.131	7.97611219810219e-24
NASP	3.78786554821343e-28	1.24888763913789	0.568	0.232	8.24315300602207e-24
JPX	3.96932117466027e-28	0.935326734183697	0.478	0.146	8.63803674029568e-24
TFDP2	4.58196617335043e-28	1.65228655140826	0.48	0.16	9.97127478644521e-24
FIBIN	5.41478976139651e-28	2.00132994410857	0.369	0.069	1.17836654787511e-23
KLHDC2	6.3046469642408e-28	1.34800714485222	0.385	0.079	1.37201727235808e-23
UBE2M	6.69703908514067e-28	1.0542003892236	0.523	0.185	1.45740964570831e-23
EGFR	7.04449836412306e-28	1.9501819936766	0.448	0.143	1.53302373400046e-23
AKAP8L	7.11473192283843e-28	2.12658591854399	0.377	0.079	1.5483079610481e-23
PRPF38A	1.13042068042839e-27	1.54924634972529	0.437	0.119	2.46002148474826e-23
CCAR1	1.14692351971933e-27	2.44400207612828	0.345	0.057	2.4959349636132e-23
C1orf43	1.18323322065346e-27	1.19696172076595	0.413	0.099	2.57495213478607e-23
BEX4	1.25091569691764e-27	1.25139764469336	0.456	0.128	2.72224273963218e-23
PSMC6	1.77119284887128e-27	1.2804592870697	0.466	0.143	3.85446987771367e-23
EVA1B	1.78267217188403e-27	1.55966880561248	0.459	0.146	3.87945118045402e-23
TMEM45A	1.86157463695422e-27	1.14736795198256	0.54	0.202	4.05115872493977e-23
ARID4B	1.91334417428575e-27	1.31808070766267	0.42	0.104	4.16381959208065e-23
CEP350	2.16388942236251e-27	2.54891001845046	0.348	0.064	4.7090561609453e-23
SRP72	2.3621581272124e-27	1.01748183245294	0.636	0.284	5.14052851643962e-23
SSR1	2.39505278774744e-27	1.27405681902581	0.481	0.163	5.21211387669598e-23
DHX36	2.88995157124922e-27	1.08215158598122	0.542	0.212	6.28911260935255e-23
NCOR1	2.99381391351272e-27	0.873364570622858	0.522	0.188	6.51513783858639e-23
SLC25A37	3.23088320862748e-27	1.64727156939035	0.374	0.077	7.03104803861511e-23
COPB2	3.44229568944014e-27	1.71129815822778	0.392	0.091	7.49112387935964e-23
FBXO22	3.50078988242207e-27	1.76654857692514	0.346	0.059	7.6184189421269e-23
CLTC	3.54134883285283e-27	1.47011813525443	0.399	0.091	7.70668333005434e-23
DARS	4.21759568015098e-27	1.09752839380186	0.559	0.225	9.17833171914456e-23
FOXN3	4.28880123014679e-27	1.37022018835952	0.438	0.123	9.33328923704546e-23
TIMP3	4.31069056722556e-27	2.35566290677092	0.337	0.057	9.38092481239627e-23
ZNF638	4.47224644964441e-27	2.05683218107869	0.382	0.081	9.73250272371617e-23
TMED7	4.67886648487117e-27	2.17855450451768	0.36	0.069	1.01821492443766e-22
KPNA4	4.78102558929118e-27	1.2390378702222	0.443	0.123	1.04044678874155e-22
ABI3BP	5.00177682724911e-27	1.86451349627144	0.403	0.101	1.08848667314595e-22
ZMYM2	5.51172537727719e-27	1.92153932178239	0.37	0.081	1.19946167660306e-22
ANXA2	5.6038683847725e-27	0.821857142130317	0.587	0.242	1.21951383789419e-22
GATAD1	6.00183244448342e-27	1.32190688278475	0.441	0.128	1.30611877656848e-22
ARL5B	6.11525721928764e-27	1.58184879132029	0.352	0.059	1.33080227606138e-22
SEMA6A	9.14311554642332e-27	0.915376031367986	0.546	0.215	1.98972480521264e-22
PPP1R12A	9.27757166951041e-27	1.01062140811757	0.489	0.158	2.01898514671886e-22
KCTD12	1.12239304614761e-26	1.17178392178497	0.504	0.185	2.44255174702642e-22
PRPF40A	1.15337722951543e-26	0.766575307594542	0.566	0.23	2.50997952687148e-22
COL21A1	1.19512951128916e-26	1.29463164555911	0.457	0.141	2.60084084246748e-22
G3BP1	1.24423897937899e-26	1.29284061459962	0.468	0.151	2.70771286692456e-22
CAP1	1.25858046716126e-26	1.32154955262833	0.429	0.116	2.73892281263634e-22
CDK12	1.27291649681673e-26	1.56066349186661	0.359	0.069	2.77012088037258e-22
CDC37	1.28314786996809e-26	1.13234781802402	0.46	0.143	2.79238639462456e-22
BOD1	1.3399767097054e-26	1.20504382343797	0.482	0.163	2.91605731566089e-22
CASK	1.6278067265663e-26	2.7051769287317	0.33	0.054	3.54243299835357e-22
SNX5	1.6421460815157e-26	1.28052384331428	0.471	0.153	3.57363830259446e-22
GOLGA2	1.70914598264777e-26	0.789383634098992	0.542	0.202	3.71944348743808e-22
SLC39A7	1.73000843392218e-26	1.71495075446751	0.406	0.104	3.76484435390145e-22
CCDC47	1.79427921772293e-26	1.76611385365252	0.434	0.123	3.90471043360864e-22
SMARCA4	1.87761019561747e-26	1.01900187300787	0.481	0.16	4.08605530770274e-22
YIPF4	1.93326570406934e-26	1.59246274970414	0.43	0.119	4.20717282519569e-22
TM9SF3	1.99017227857526e-26	1.3897239853007	0.458	0.141	4.33101291263549e-22
MYO1B	2.01435146939547e-26	1.90558049503659	0.328	0.054	4.38363166769843e-22
DNAJB9	2.24926272051892e-26	1.21834005952715	0.442	0.128	4.89484553239328e-22
METTL9	2.3212620155636e-26	1.14205135593772	0.494	0.17	5.0515303982695e-22
AFF4	2.34204832857737e-26	1.16835592924989	0.428	0.116	5.09676557265007e-22
YES1	2.36281133791834e-26	1.5996905560473	0.436	0.126	5.14195003357789e-22
CTNNA1	2.64609570003801e-26	2.13458130630768	0.39	0.096	5.75843346242271e-22
MAZ	2.93487002472088e-26	0.94779841930501	0.467	0.146	6.38686414779758e-22
RND3	3.31200275484223e-26	1.10564103794456	0.6	0.274	7.20758039508765e-22
SKIL	3.57303691435811e-26	1.70573144539061	0.371	0.084	7.77564293302612e-22
UBA6	3.77455300366042e-26	2.61544325947303	0.322	0.049	8.21418224656581e-22
TOMM40	4.32014201686927e-26	1.79553172217796	0.384	0.091	9.40149305711091e-22
SERTAD4	5.35344103094463e-26	2.62661706557513	0.302	0.04	1.16501583715417e-21
POLD2	5.66551351778769e-26	1.87519805688972	0.37	0.079	1.23292905174096e-21
APLP2	5.6845068337645e-26	1.1679555729369	0.513	0.185	1.23706237716383e-21
PFN2	5.75243012595189e-26	0.858571246085654	0.648	0.304	1.25184384400965e-21
TUBB4B	5.88186830701052e-26	0.872386641506614	0.625	0.294	1.28001218097163e-21
TIMP1	5.90762728700484e-26	0.927356350834596	0.764	0.459	1.28561785019799e-21
MEX3A	5.9142083086151e-26	1.4793712599311	0.422	0.126	1.28705001212082e-21
BIRC6	6.02004403797412e-26	1.40248308415019	0.34	0.062	1.31008198354393e-21
EZR	6.30318170393348e-26	1.53776518248749	0.451	0.136	1.37169840241e-21
HSPG2	6.86760864377307e-26	1.34189662100544	0.397	0.096	1.4945289930579e-21
HNRNPA1P48	6.99553895402346e-26	1.49925725393782	0.451	0.141	1.52236918717458e-21
RSF1	7.38064771224622e-26	0.821615810547984	0.581	0.249	1.60617655513902e-21
CDC42EP5	7.79458054169465e-26	1.51069119852677	0.375	0.081	1.69625661748359e-21
FYN	7.94041800197484e-26	1.6232183678287	0.453	0.153	1.72799376558976e-21
SPTBN1	8.31201265722393e-26	2.21595752655572	0.39	0.104	1.80886019446507e-21
GNAI3	8.42231003957561e-26	0.993656240997874	0.533	0.202	1.83286311081244e-21
MDFI	8.44467937416039e-26	2.50203824950258	0.343	0.067	1.83773112540478e-21
AHCYL1	8.64029076122837e-26	1.15435008009157	0.439	0.123	1.88030007545852e-21
PRPF8	8.88050634682897e-26	1.14130957774539	0.399	0.099	1.93257579119692e-21
RRP1B	9.23890641259805e-26	2.00238496256429	0.382	0.091	2.01057081350959e-21
MEX3D	9.89587849982184e-26	1.74201609276867	0.338	0.062	2.15354107913123e-21
VAMP2	1.04021812710484e-25	0.940681775966593	0.566	0.24	2.26372268820555e-21
DDOST	1.10651254412772e-25	1.3484228746791	0.387	0.091	2.40799259853075e-21
NBEAL1	1.2742227852673e-25	1.75238046184294	0.429	0.128	2.77296362529871e-21
AHNAK	1.30502949499355e-25	0.963570782580594	0.555	0.227	2.84000518700496e-21
PDHA1	1.6289278195012e-25	0.903900033522096	0.487	0.173	3.54487272079851e-21
FKBP10	1.77224611884729e-25	1.60928583534362	0.434	0.128	3.85676200383547e-21
GMPS	1.80388020100558e-25	1.2406800364416	0.401	0.104	3.92560409342835e-21
HECTD1	1.94712249861527e-25	1.84296290582854	0.344	0.067	4.23732798148655e-21
ZFR	2.10425902923939e-25	1.68557186094951	0.401	0.104	4.57928849943076e-21
KCMF1	2.23953683049535e-25	1.55439310545865	0.468	0.163	4.87368005052399e-21
CCNL1	2.32908255211943e-25	1.3297221498125	0.426	0.126	5.06854944992231e-21
PAFAH1B2	2.54990513019057e-25	1.55656047859339	0.367	0.079	5.54910354432072e-21
PTEN	2.64022746080455e-25	2.27426166393613	0.355	0.081	5.74566300020286e-21
HNRNPUL1	2.72806674213914e-25	1.3132286902623	0.459	0.153	5.93681884424319e-21
NR2F6	2.84119570349066e-25	1.2782941699369	0.397	0.104	6.18301008993637e-21
KLF4	3.00828258457136e-25	2.16055564471455	0.38	0.096	6.5466245605442e-21
MAGOH	4.06395862034721e-25	0.982124646773466	0.557	0.235	8.84398674959959e-21
ROCK2	4.21183075100195e-25	2.4482621656917	0.338	0.067	9.16578608033044e-21
PSAP	4.52061770957058e-25	1.16220331845336	0.412	0.111	9.8377682595675e-21
TYW3	4.74122030019319e-25	2.39747261592639	0.357	0.079	1.03178436172804e-20
ID1	4.97444276531963e-25	1.90596648840838	0.403	0.116	1.08253823458886e-20
FN1	5.3362352012108e-25	1.3938745397461	0.375	0.091	1.16127150448749e-20
CCNY	5.35973369695774e-25	1.8146199537371	0.332	0.062	1.16638524713194e-20
SLC3A2	5.44740415270264e-25	1.10964954684915	0.478	0.165	1.18546409171115e-20
MAT2A	6.04255610087748e-25	0.790125872709281	0.569	0.232	1.31498105867296e-20
RAB34	6.53973921827269e-25	0.840674261585415	0.52	0.195	1.4231780486805e-20
LARP1	6.57221727734247e-25	1.20248230667384	0.389	0.096	1.43024592389527e-20
SKP2	6.75059393545402e-25	1.59645080851054	0.463	0.165	1.4690642522335e-20
ZNF22	7.11152613097488e-25	1.38588830650737	0.479	0.173	1.54761031662275e-20
PRRC2B	1.01613187740961e-24	0.987239251620775	0.448	0.151	2.21130619161878e-20
RAD23B	1.02604206229614e-24	0.992302241934784	0.481	0.163	2.23287273596885e-20
SLITRK5	1.04151918540377e-24	1.21079184813678	0.335	0.064	2.26655405127568e-20
TPM3	1.12610901175776e-24	1.03559423747405	0.54	0.217	2.45063843138725e-20
FAM114A1	1.47414192780895e-24	0.804250669693236	0.48	0.163	3.20802766329784e-20
DYNC1LI2	1.53051839632307e-24	1.0675381369715	0.432	0.131	3.33071413407827e-20
ZEB1	1.53997581360999e-24	1.91509427568277	0.346	0.077	3.35129536557807e-20
PCNP	1.6328364428977e-24	0.990347903936134	0.523	0.207	3.55337866703398e-20
SNRK	1.71656675551539e-24	2.18783919185952	0.302	0.047	3.73559257335259e-20
SPEN	1.74780257032193e-24	1.49832489889888	0.354	0.077	3.80356795353459e-20
NECTIN1	1.7522798476813e-24	2.19208630375377	0.364	0.091	3.81331140452403e-20
PNPLA8	2.04211751631787e-24	2.06299128780237	0.341	0.072	4.44405613901096e-20
CDK13	2.32495737233828e-24	0.805826923238929	0.419	0.119	5.05957223368256e-20
DDX46	2.62438077996796e-24	0.899031751331135	0.535	0.23	5.71117745336628e-20
PSMD13	2.72377215825171e-24	1.6690038109937	0.372	0.091	5.92747297078736e-20
DIS3	2.78124048645005e-24	1.26591034269746	0.405	0.114	6.05253554661261e-20
GORASP2	2.81359511553798e-24	1.40082731993886	0.391	0.104	6.12294569043376e-20
TRIM44	2.96313143054907e-24	1.08367466487389	0.428	0.136	6.44836661916088e-20
SREK1	2.98460533883722e-24	1.19104979664951	0.374	0.099	6.49509813837756e-20
HDAC2	3.1878985011462e-24	0.916862358007381	0.595	0.277	6.93750471819435e-20
SLC38A1	3.43147735720931e-24	1.6705563722945	0.378	0.094	7.4675810247589e-20
UBE2J2	3.86833089049279e-24	1.40671894737616	0.343	0.069	8.41826168389041e-20
TUBGCP2	3.89761040294765e-24	1.90855987986666	0.34	0.069	8.48197975889468e-20
MBIP	4.00291172067549e-24	2.55992691800031	0.324	0.064	8.711136486534e-20
NTN4	4.14591236267981e-24	2.46205197026726	0.329	0.067	9.02233448366381e-20
DHPS	4.211551002305e-24	1.08538331438688	0.42	0.123	9.16517729121614e-20
GPX7	4.37724225455907e-24	1.07868210509643	0.436	0.141	9.52575459437146e-20
TOP2B	4.87436278668107e-24	2.45064927346218	0.302	0.049	1.06075882963753e-19
AKAP9	4.9766598486912e-24	0.752290596085329	0.621	0.289	1.08302071627218e-19
VCP	5.81154366301669e-24	0.915664275206055	0.405	0.109	1.26470813194569e-19
RIF1	6.36200912177609e-24	1.39928404948911	0.391	0.104	1.38450042508091e-19
SMARCA5	6.91755534990741e-24	1.22234736246696	0.498	0.195	1.50539839524685e-19
PRKAR1A	7.30089453546002e-24	0.962565235468575	0.449	0.146	1.58882066880681e-19
SNRPB	7.88027173778778e-24	0.948737718797427	0.591	0.257	1.71490473557738e-19
SAFB	8.45259570443312e-24	1.65932354264525	0.379	0.104	1.83945387719873e-19
CUL3	8.51721388061935e-24	0.770322225845313	0.449	0.151	1.85351608470038e-19
CDK4	8.77572155264171e-24	1.11881061974597	0.54	0.227	1.90977252428589e-19
SLC25A36	9.10080015827267e-24	1.12290685653483	0.427	0.131	1.9805161304433e-19
ARHGDIA	1.05223063734066e-23	1.13555565007183	0.421	0.126	2.28986431298074e-19
SETD2	1.09891607587481e-23	1.70275089196118	0.332	0.069	2.39146116431877e-19
PPP4R2	1.15124444427743e-23	1.47885040024463	0.442	0.151	2.50533815963655e-19
SMARCA1	1.21729320340061e-23	1.20800022721181	0.43	0.141	2.64907346924041e-19
PPME1	1.22198116330435e-23	2.21907401211359	0.346	0.079	2.65927540758292e-19
RAB5A	1.22854613021588e-23	1.71278102158186	0.361	0.084	2.67356208857581e-19
EIF4G1	1.26788940239619e-23	1.34903124750876	0.363	0.089	2.7591809174946e-19
RBFOX2	1.28032507658712e-23	0.915243856818084	0.531	0.212	2.78624343166889e-19
KPNA2	1.33985982435731e-23	1.07123294730993	0.416	0.123	2.91580294976638e-19
YIPF3	1.35748306900698e-23	1.41943023403866	0.415	0.126	2.954154654773e-19
UFM1	1.49113774803089e-23	0.890994218726527	0.516	0.2	3.24501396726483e-19
IL11RA	1.94940051078969e-23	1.6479022429954	0.442	0.16	4.24228539158053e-19
JMJD1C	2.03940697351311e-23	0.966306550624138	0.524	0.207	4.43815745575924e-19
DBN1	2.14956401732242e-23	1.35411856002787	0.376	0.096	4.67788121449706e-19
ZNF91	2.50756176252044e-23	1.51862192728503	0.317	0.059	5.45695590759699e-19
ZNF580	2.81610358013788e-23	1.07487436740387	0.447	0.151	6.12840461109606e-19
VPS51	3.5051042961592e-23	1.08362835861594	0.36	0.086	7.62780796930166e-19
PDLIM4	4.06634165035882e-23	1.05745622159327	0.456	0.165	8.84917269951086e-19
ALG2	4.36207098388048e-23	2.46109162028571	0.324	0.069	9.4927388751207e-19
CFAP97	4.4265970219975e-23	1.11484652608236	0.444	0.148	9.63316043927096e-19
ACIN1	4.55940102608478e-23	1.99745951361679	0.355	0.089	9.9221685129657e-19
NAV1	4.60543342275019e-23	1.88344078428296	0.315	0.059	1.0022344214589e-18
FAM110B	4.90652850102659e-23	1.60648751798306	0.352	0.086	1.06775873239341e-18
COL5A1	4.9521148035042e-23	0.8299987435016	0.528	0.215	1.07767922353858e-18
EI24	4.96105629249089e-23	1.11567193238948	0.456	0.168	1.07962507037187e-18
CDH13	5.012644257087e-23	1.75068305234309	0.357	0.091	1.09085164322727e-18
EPM2AIP1	5.21630509438321e-23	1.60509492259748	0.353	0.086	1.13517231463967e-18
GRSF1	5.43245597938115e-23	1.20093692223503	0.358	0.084	1.18221107023293e-18
RNF187	5.58657267317821e-23	1.97239773427217	0.312	0.057	1.21574994513704e-18
RNH1	5.78129899551256e-23	0.766996866230515	0.456	0.156	1.25812628740344e-18
MED6	6.56184784707892e-23	1.81986534259038	0.356	0.091	1.42798932848131e-18
RFC1	7.23635032484989e-23	0.94473531952518	0.539	0.232	1.57477455769383e-18
FGFR1OP2	7.53198069272961e-23	1.06487711598174	0.419	0.133	1.63910963835182e-18
ARIH1	8.29424449335585e-23	1.62852799121904	0.356	0.091	1.8049934866441e-18
PAM	8.40315435603626e-23	1.50963486198363	0.349	0.084	1.82869445096061e-18
MIB1	8.57124246012012e-23	1.75433334306177	0.355	0.089	1.86527378417134e-18
GFPT1	9.34689260825798e-23	1.82169065782025	0.36	0.096	2.0340707694091e-18
NRN1	9.47902516236574e-23	1.36971281884198	0.317	0.059	2.06282545583403e-18
KANK2	9.9546741798348e-23	1.27575487859426	0.432	0.141	2.16633619501565e-18
PAK2	1.00133688821719e-22	0.901391399442491	0.494	0.195	2.17910933613826e-18
PSMD3	1.00362443170762e-22	1.12429371329315	0.39	0.111	2.18408748828213e-18
CAPRIN1	1.04103160439971e-22	1.01349829801023	0.463	0.168	2.26549297749464e-18
CNIH1	1.12713699613311e-22	1.0073572799934	0.511	0.2	2.45287553098488e-18
TPR	1.28992689047387e-22	0.862734086787453	0.558	0.24	2.80713889904924e-18
HIF3A	1.36063557828922e-22	1.4400418429186	0.37	0.096	2.961015145473e-18
SURF4	1.41119830137714e-22	1.11582358128223	0.364	0.094	3.07104974345694e-18
TTN	1.43701592608733e-22	1.2026502850702	0.482	0.168	3.12723405835124e-18
PRKRA	1.48470919346951e-22	1.09739017908392	0.395	0.111	3.23102414682834e-18
PPIL4	1.50904257010536e-22	1.52864538981045	0.405	0.128	3.28397844106329e-18
ZC3H7A	1.54248083228091e-22	1.97356565729989	0.31	0.059	3.35674678720971e-18
DNAJC3	1.54667121472744e-22	1.50252203830808	0.408	0.123	3.36586589748985e-18
FHL3	1.59356967240594e-22	1.16635066770212	0.348	0.084	3.46792632108981e-18
PSMD7	1.60025120947866e-22	1.12436955263004	0.461	0.165	3.48246668206747e-18
NRBP1	1.66067486206445e-22	1.36136873069379	0.418	0.133	3.61396063482466e-18
USP47	1.85867910153171e-22	1.36264507934946	0.344	0.081	4.0448574607533e-18
YTHDF1	1.88397063481357e-22	1.43220819590583	0.329	0.072	4.09989689548129e-18
MTF2	2.28954611775396e-22	1.63416619181512	0.328	0.074	4.98251026145617e-18
NUFIP2	2.32214791305947e-22	1.36644118130716	0.403	0.128	5.05345828840001e-18
PGRMC1	2.44681083657076e-22	1.00433515399534	0.566	0.264	5.32474974254529e-18
PHF14	2.45117857063765e-22	1.16175967394605	0.467	0.173	5.33425480542165e-18
TIMM9	2.77662055836233e-22	0.934170278129385	0.473	0.18	6.04248165910809e-18
RBMS1	2.95937478221207e-22	1.16331552206978	0.462	0.173	6.44019140104991e-18
RAB18	2.96707384428178e-22	1.06986873600528	0.453	0.16	6.45694609992601e-18
SYNCRIP	3.00319803478279e-22	0.98279145422525	0.521	0.22	6.53555956329431e-18
VCL	3.15254155060774e-22	0.815360880789654	0.378	0.104	6.86056092243257e-18
USP9X	3.31621393021832e-22	1.17842778174273	0.359	0.096	7.21674475494111e-18
UBN1	3.70105463359626e-22	1.09798705059128	0.35	0.084	8.05423509363218e-18
MMADHC	4.10754332159861e-22	0.914604529824613	0.489	0.185	8.93883577646289e-18
SNX2	4.6888797655386e-22	1.09940726087161	0.4	0.121	1.02039401457651e-17
TSEN34	5.95585265495754e-22	1.10750148208616	0.457	0.163	1.29611265477186e-17
LRPPRC	6.068491903309e-22	0.944430185009939	0.405	0.128	1.3206252079981e-17
TSPAN12	6.43188073371892e-22	1.29395260328361	0.516	0.217	1.39970588527191e-17
TCERG1	7.45335854174561e-22	1.84128725244551	0.375	0.109	1.62199988585468e-17
IDH2	7.80759426199614e-22	0.871988950646029	0.37	0.096	1.6990886632956e-17
AKAP13	7.94945960835106e-22	1.09968300870268	0.319	0.069	1.72996139996936e-17
RHOB	8.28359200034045e-22	1.63953025817209	0.332	0.079	1.80267529111409e-17
CDC5L	9.58670181388359e-22	1.53922921035395	0.362	0.101	2.08625804873735e-17
IER5	1.00332224042528e-21	1.60088803246193	0.35	0.094	2.18342985961349e-17
TCF3	1.02793315522863e-21	1.1682602647305	0.458	0.17	2.23698813240855e-17
OLFM2	1.03027899353202e-21	1.4674130906005	0.405	0.133	2.24209314572439e-17
AKT1	1.14390609778516e-21	1.25750521291463	0.343	0.086	2.48936845000006e-17
KDSR	1.23853438018924e-21	1.28139214078173	0.428	0.146	2.69529851816782e-17
URI1	1.35684521628425e-21	0.859052886383513	0.442	0.158	2.95276655967779e-17
GSPT1	1.36194901642217e-21	1.04818724445256	0.449	0.168	2.96387344953793e-17
USP34	1.39914719777505e-21	0.925120860254236	0.385	0.119	3.04482413179807e-17
SSRP1	1.4065861660825e-21	1.72768529157103	0.391	0.128	3.06101281462874e-17
YIPF5	1.50604869441354e-21	1.26394657741596	0.372	0.101	3.27746316878275e-17
ATXN2	1.84486000073383e-21	0.962225131824377	0.339	0.084	4.01478433359696e-17
DST	1.93013473489051e-21	1.53629483782252	0.365	0.104	4.20035921006872e-17
PHB	2.06222357678541e-21	0.883515354084401	0.503	0.205	4.48781094780042e-17
WBP11	2.08491719002813e-21	0.824405213535201	0.428	0.151	4.53719678893921e-17
TAX1BP1	2.16970394689077e-21	0.809456760657662	0.371	0.104	4.72170972922369e-17
PLD3	2.20805816545746e-21	0.82773338270852	0.45	0.165	4.80517617966852e-17
CAND1	2.29163897987731e-21	1.45567111406564	0.384	0.114	4.987064748009e-17
PHF6	2.38780959889e-21	1.22940988293049	0.416	0.146	5.19635124910443e-17
ADNP	2.40023280745911e-21	1.5998200591747	0.423	0.153	5.22338663559251e-17
ACTR2	2.41625701748802e-21	0.809465647485147	0.435	0.153	5.25825852145742e-17
LOXL2	2.43828288585497e-21	0.888843406344129	0.362	0.094	5.30619121619759e-17
TGOLN2	2.47746987735986e-21	1.026927119723	0.332	0.079	5.39146994711053e-17
RAP1B	2.47758089173552e-21	0.807657047849852	0.445	0.158	5.39171153659484e-17
KLF6	2.5012426775637e-21	0.829788636929763	0.386	0.119	5.44320431491413e-17
ZNF281	2.5068301630463e-21	1.18447311880593	0.329	0.079	5.45536380082135e-17
IRX3	2.59881686233366e-21	1.52479683807125	0.358	0.099	5.6555452558105e-17
SPATC1L	2.69092405135209e-21	1.80333690656042	0.359	0.099	5.85598892055242e-17
TIAL1	2.73090080236273e-21	1.49207477060684	0.411	0.141	5.94298632610176e-17
XRN2	3.16814199578208e-21	1.02282434374079	0.561	0.247	6.89451061122097e-17
TMEM165	3.192518818469e-21	0.933049502818787	0.402	0.128	6.94755945275224e-17
PGM3	3.26532097210327e-21	1.68918112127386	0.376	0.119	7.10599149949113e-17
PSMD12	3.27313670933159e-21	0.938845093768484	0.444	0.16	7.1230001068474e-17
MTA1	3.85710318393084e-21	1.34649092571991	0.356	0.096	8.39382794887029e-17
PHGDH	4.20707638879738e-21	1.22479233198647	0.385	0.116	9.15543963730086e-17
MAGEF1	4.27675303184804e-21	1.88429729987243	0.342	0.091	9.3070699479077e-17
DCAF7	4.29572499611083e-21	1.38702997252035	0.337	0.081	9.34835673653639e-17
APOE	4.53330206466579e-21	1.33652168301988	0.58	0.296	9.86537195312569e-17
MAPK1IP1L	5.33379841234773e-21	1.23892681767884	0.378	0.109	1.16074121049511e-16
TMEM167A	5.55095641611548e-21	0.98034396183361	0.488	0.193	1.20799913527505e-16
JAGN1	6.233608359517e-21	1.4956119376143	0.359	0.104	1.35655785119809e-16
CAVIN1	6.96578207671693e-21	0.968130062395229	0.565	0.277	1.51589349553514e-16
NREP	7.24253929201806e-21	0.894400065452063	0.583	0.294	1.57612140072897e-16
SLBP	8.3273595420215e-21	1.25900764179963	0.427	0.148	1.81219998353472e-16
PARM1	8.3431636533209e-21	1.42576857919128	0.35	0.099	1.81563927423569e-16
GLT8D2	8.6137338376918e-21	0.936148466241722	0.711	0.425	1.87452075775849e-16
LTBP4	9.3273548889927e-21	1.10764670914102	0.478	0.193	2.02981897094259e-16
PPP2R2A	9.85559673182658e-21	1.12511634938115	0.364	0.106	2.1447749607801e-16
PMEPA1	1.09758099892492e-20	1.4328312456156	0.36	0.104	2.38855576986041e-16
APH1A	1.1237550874257e-20	0.940722759241291	0.492	0.2	2.44551582125582e-16
TMED3	1.1928916110777e-20	0.85143209825772	0.39	0.119	2.5959707240273e-16
PAPSS1	1.20415358624283e-20	1.27559701118608	0.37	0.111	2.62047903438164e-16
CHD4	1.35761325263633e-20	0.765187678616956	0.467	0.19	2.95443796038719e-16
LIMS1	1.60196432592413e-20	0.922182305735326	0.519	0.23	3.48619476607608e-16
JSRP1	1.674653068666e-20	1.51574270752663	0.404	0.141	3.64438000803095e-16
GGNBP2	1.80058640325658e-20	0.834727762027711	0.471	0.185	3.91843613076697e-16
CHMP5	1.90690883301812e-20	0.805314518981733	0.526	0.235	4.14981500241402e-16
PSMD2	2.0802599503157e-20	1.22335029156629	0.358	0.101	4.52706170387703e-16
SHMT2	2.12088795127254e-20	0.836508192134685	0.451	0.17	4.6154763595593e-16
CNOT7	2.23070981309386e-20	1.07345253040632	0.508	0.222	4.85447069525486e-16
IER2	2.48951379825205e-20	0.779596870818933	0.661	0.365	5.41767992775612e-16
HMGXB4	3.18653880905704e-20	0.946802703091782	0.413	0.143	6.93454575626993e-16
COPA	3.24697499420672e-20	0.932286589611343	0.399	0.131	7.06606698239267e-16
AKR1B1	3.69443082023509e-20	0.928681762229436	0.512	0.227	8.03982035099559e-16
STOML2	4.04713299614649e-20	0.816196577718368	0.558	0.267	8.80737082621398e-16
SNRPA	4.09772486483486e-20	1.27491985699907	0.383	0.123	8.91746885085363e-16
IP6K2	4.72327557615415e-20	1.29472651711964	0.421	0.156	1.02787923088267e-15
MOB4	6.24188519658866e-20	0.937711293416345	0.419	0.148	1.35835905648162e-15
GNB1	6.81816707978542e-20	0.816679403393634	0.454	0.175	1.4837695199029e-15
TM9SF2	7.32916642319135e-20	1.34665278301233	0.354	0.104	1.5949731970149e-15
POLR3D	8.60604596123788e-20	1.5869367753904	0.36	0.109	1.87284772208459e-15
EPRS	9.06311832717502e-20	0.985601647108615	0.447	0.17	1.97231581035983e-15
PPP4R3A	1.00639144070488e-19	1.08189047545013	0.356	0.099	2.19010905326196e-15
SAMD4B	1.04990233327758e-19	0.962103678221744	0.39	0.126	2.28479745767867e-15
POLR2A	1.1259859066673e-19	1.23158009322469	0.407	0.151	2.45037053008938e-15
NIP7	1.79983045181849e-19	1.56920787042011	0.382	0.123	3.9167910292474e-15
ASAP1	1.81601443636537e-19	0.983685974402622	0.377	0.121	3.95201061641831e-15
AGO2	1.90780636384861e-19	1.48382841010199	0.386	0.131	4.15176820900736e-15
HSPA4	2.16331551332823e-19	1.16786047524146	0.401	0.133	4.7078072201049e-15
WAC	2.36331882035041e-19	0.956289604495889	0.449	0.17	5.14305441684657e-15
TRMT10C	2.49702261305968e-19	0.773196908325388	0.482	0.212	5.43402061054047e-15
C7orf50	2.83553846774809e-19	1.12435744920682	0.438	0.17	6.17069881351339e-15
AZI2	3.36860592355141e-19	1.00109616199339	0.414	0.153	7.33076021083259e-15
CCDC88A	3.37701196654347e-19	0.81808013680953	0.414	0.153	7.3490534415919e-15
CKAP4	3.99285627349124e-19	0.945138217084401	0.376	0.121	8.68925382237165e-15
CELF2	4.29645878567408e-19	1.20934629045182	0.429	0.17	9.34995360938392e-15
BRD3	4.49606841268617e-19	0.979499405995614	0.436	0.17	9.78434407968765e-15
RPN2	5.80319978324162e-19	1.05039047945465	0.382	0.128	1.26289233682904e-14
GLUL	6.55741890029778e-19	0.803930570629671	0.401	0.138	1.4270255010828e-14
PARP1	7.87436279434624e-19	1.24920862489143	0.382	0.131	1.71361883130563e-14
LSM14A	8.31854086311617e-19	0.988624893528339	0.397	0.146	1.81028086263134e-14
CPNE1	1.03349430237238e-18	1.069976381693	0.424	0.168	2.24909030082277e-14
MT-ND6	1.28758299792633e-18	0.769556406642743	0.563	0.289	2.80203812008729e-14
NOB1	1.30401412239447e-18	1.24207028442131	0.402	0.143	2.83779553315485e-14
BBX	1.37045702250672e-18	0.752140309888275	0.533	0.254	2.98238857237913e-14
MPLKIP	1.46891938082314e-18	1.0924080372977	0.436	0.178	3.19666235654732e-14
IDI1	1.77403040959024e-18	1.11418930888449	0.487	0.215	3.86064497735027e-14
DNAJC21	2.76843628705797e-18	0.83157853329717	0.549	0.259	6.02467104789556e-14
TOPORS	3.27945676076404e-18	1.05092128797857	0.394	0.143	7.1367538027747e-14
ZFAND5	3.56564629821773e-18	0.838911329445712	0.411	0.16	7.75955947418142e-14
CAST	5.07450248849818e-18	0.756279117543442	0.432	0.168	1.10431323154697e-13
MED28	5.23412640737188e-18	0.788188234122151	0.458	0.19	1.13905058877227e-13
PPM1G	7.72501688004118e-18	0.771045370358324	0.469	0.198	1.68111817343456e-13
DNTTIP2	9.98375441385271e-18	1.12845034838103	0.433	0.175	2.17266463554263e-13
IK	2.26557971791397e-17	0.892283569182942	0.448	0.185	4.93035458212437e-13
NAP1L4	3.05024447721519e-17	1.03161640136392	0.424	0.173	6.6379420313157e-13
AMD1	9.30239227696235e-17	0.760936901804232	0.472	0.215	2.02438660731255e-12
BCHE	1.8769560674812e-16	0.760673648713127	0.551	0.289	4.08463179405259e-12
SAR1A	2.61000716345666e-16	0.75228587333945	0.462	0.21	5.67989758911438e-12
NIFK	1.1092155836454e-15	0.750481317978978	0.565	0.294	2.41387495312911e-11
