# Supplementary material for: Duchenne Muscular Dystrophy Patient iPSCs—Derived Skeletal Muscle Organoids Exhibit a Developmental Delay in Myogenic Progenitor Maturation
Source: Cells. 2025 Jul 7;14(13):1033. doi: 10.3390/cells14131033 (PMC12249143; doi:10.3390/cells14131033)
Supplement: Supplementary file 1 [file cells-14-01033-s001.zip › Supplementary_Table_S5_Maturation_Score_MP_Comparision.csv]

Comparison	Wilcoxon_Test	p_value	CI_lower	CI_upper	Effect_size	p_adj	p_value_reported	p_adj_reported
WT1 vs DMD1	39694	6,60E-26	-0.0693167292881457	-0.0530248270489445	-0.0612006927997155	3,96E-25	< 0.001	< 0.001
WT1 vs DMD2	13578	1,63E-05	-0.0794514714831546	-0.05338801556942	-0.0663648858247534	3,25E-05	< 0.001	< 0.001
WT1 vs DMD3	29714	0.595034593735456	-0.0174618364521232	0.0100395421538798	-0.00383988111056292	0.595034593735456	0.595	0.595
WT2 vs DMD1	28774	1,14E-05	-0.0465942398297723	-0.0303535453984203	-0.0382501349707894	3,25E-05	< 0.001	< 0.001
WT2 vs DMD2	9862	1,66E+03	-0.0560078249132661	-0.0312493431463129	-0.043182492695263	2,49E+03	< 0.001	< 0.001
WT2 vs DMD3	19902	0.0058237087459772	0.00526989446418248	0.0306099925319012	0.0179735143343968	0.00698845049517264	< 0.01	< 0.01
