# Supplementary material for: Duchenne Muscular Dystrophy Patient iPSCs—Derived Skeletal Muscle Organoids Exhibit a Developmental Delay in Myogenic Progenitor Maturation
Source: Cells. 2025 Jul 7;14(13):1033. doi: 10.3390/cells14131033 (PMC12249143; doi:10.3390/cells14131033)
Supplement: Supplementary file 1 [file cells-14-01033-s001.zip › Supplementary_Table_S6_Supplements_for_media.xlsx]

## Sheet: Sheet1
Table 2: Pattern of Growth Factors for Organoid 3-D Differentiation
Days of differentiation	Growth factors	Final concentration	media	Media change
Day 0 – 2	CHIR-99021	3 μM	Basal differentiation media 1	Every second day
	LDN-193189	0.5 μM
Day 3 – 4	CHIR-99021	3 μM
	LDN-193189	0.5 μM
	bFGF	10 ng/mL
Day 5 – 6	CHIR-99021	10 ng/mL
	LDN-193189	2 ng/mL
	bFGF	5 ng/mL
	Retinoic Acid	10 nM
Day 7 – 10	LDN-193189	0.5 μM
	SHH	34 ng/mL
	WNT1A	20 ng/mL
Day 11 – 14	HGF	10 ng/ml
	bFGF	10 ng/ml
Day 15	HGF	10 ng/ml	Basal differentiation media 2	Every second day
